# Supplementary material for: Post-release behavioral healthcare utilization and suicide risk among formerly incarcerated individuals
Source: Health Aff Sch. 2025 May 17;3(6):qxaf102. doi: 10.1093/haschl/qxaf102 (PMC12128921; doi:10.1093/haschl/qxaf102)
Supplement: qxaf102_Supplementary_Data [file qxaf102_supplementary_data.zip]

Archive with 2 entries (2 files):
- All_coi_disclosure.docx
- Appendix.docx
